# Supplementary material for: Standardized Comparison of Cardiovascular Risk Factors Prevalence in Spanish Women and Men Living with HIV and in the General Population
Source: J Pers Med. 2021 Oct 25;11(11):1085. doi: 10.3390/jpm11111085 (PMC8621654; doi:10.3390/jpm11111085)
Supplement: Supplementary file 1 [file jpm-11-01085-s001.zip]

Archive with 1 entries (1 files):
- jpm-1390744-supplementary.pdf
